# Supplementary material for: Treatment seeking delay and associated factors among tuberculosis patients attending health facility in Ethiopia from 2000 to 2020: A systematic review and meta analysis
Source: PLoS One. 2021 Jul 1;16(7):e0253746. doi: 10.1371/journal.pone.0253746 (PMC8248725; doi:10.1371/journal.pone.0253746)
Supplement: S3 File — (XLSX) [file pone.0253746.s003.xlsx]

## Sheet: Full 
S.No	Author	year	region	study design	sample size	frequency of delay
1	Terefe G	2018	SNNPR	cross sectional	398	230
2	Melashu B	2019	Amhara	cross sectional	170	102
3	Tirusew M	2019	Oromia	cross sectional	598	275
4	Abdullah A	2018	Amhara	cross sectional	382	157
5	Hailesillase	2019	Tigray	cross sectional	422	132
6	Mihret A	2017	Amahara	cross sectional	605	240
7	Kiros T	2020	Tigray	cross sectional	875	392
8	Tatek W	2007	Oromia	cross sectional	198	73
9	Yibeltal E	2020	Amhara	cross sectional	300	126
10	Getinet S	2017	Addis Ababa	cross sectional	425	179
11	Abdulbasit H	2015	Oromia	cross sectional	362	133
12	Mohammed Abdu	2020	Oromia	cross sectional	387	211

## Sheet: sex
author_sex	year_sex	case1_sex	control1_sex	case0_sex	control0_sex	patientdelay_sex	samplesize_sex	total1	total0	logrr	selogrr	_SS	_ES	_selogES	_LCI	_UCI	_WT
Terefe	2018	132	92	98	73	230	395	224	171	0.0278519	0.0864153	395	1.06877	0.205786	0.714031	1.59974	17.9623
Mihret A	2017	156	171	167	111	323	605	327	278	-0.230477	0.0757829	605	0.606366	0.165092	0.438742	0.838033	21.0264
Kiros T	2020	174	193	218	290	392	875	367	508	0.0996798	0.0751065	875	1.19932	0.13771	0.915619	1.57091	23.2005
Abdilbasit	2015	83	143	50	86	133	495	226	136	-0.0010625	0.142374	362	0.998322	0.225098	0.642195	1.55194	16.6265
						1078	2370

## Sheet: age
authorage	yearage	case1age	control1age	case0age	control0age	patientdelay_age	samplesize_age	total1	total0	logrr	selogrr	_SS	_ES	_selogES	_LCI	_UCI	_WT
Terefe Gone	2018	193	141	37	24	230	395	334	61	-0.0484949	0.113229	395	0.887867	0.284547	0.508324	1.5508	24.4265
Mihret A	2017	169	263	154	19	323	605	432	173	-0.822188	0.0656925	605	0.07928	0.262382	0.0474049	0.132588	24.7096
Hailesilassie	2019	85	211	47	79	132	422	296	126	-0.261574	0.147399	422	0.67712	0.224586	0.436011	1.05156	25.1522
							1422

## Sheet: marital status
author_marital_status	year_marital_status	case1_marital	control_marital	case0_marital	control0_marital	ptdelay_marital	samplesize_marital	total1	total0	logrr	selogrr	_SS	_ES	_selogES	_LCI	_UCI	_WT
Mihret A	2017	90	127	233	155	323	605	217	388	-0.370121	0.0906496	605	0.471427	0.17242	0.336241	0.660965	25.6103
Getinet 2017	2017	82	94	97	152	179	425	176	249	0.178977	0.113166	425	1.36697	0.199303	0.924934	2.02025	24.7007
Abdulbasit	2015	86	126	47	103	133	362	212	150	0.258249	0.1467	362	1.49578	0.224833	0.962696	2.32405	23.7853
							1392

## Sheet: residence
author_residence	year_residence	case1_residence	control1_residence	case0_residence	control0_residence	patientdelay_residence	samplesize_residence	total1	total0	logrr	selogrr	_SS	_ES	_selogES	_LCI	_UCI	_WT
Terefe Gone	2018	101	41	129	124	230	395	142	253	0.332871	0.0815972	395	2.36793	0.223848	1.52697	3.67205	16.5366
Mihret A	2017	267	156	56	126	323	605	423	182	0.718531	0.117234	605	3.85096	0.189603	2.6557	5.58418	16.7121
Kiros T	2020	306	86	92	390	398	966	392	482	1.40848	0.0975286	874	15.0834	0.168314	10.845	20.9782	16.8081
Muhammed	2020	123	83	88	93	211	387	206	181	0.205468	0.0954698	387	1.56613	0.205656	1.04658	2.34359	16.633
Abdulbasit	2015	87	105	46	124	133	362	192	170	0.51557	0.148804	362	2.23354	0.225437	1.43583	3.47445	16.5278
							2715

## Sheet: educational status
author_HIV_sero	year_HIV_sero	case1_HIV_sero	control1_HIV_sero	case0_HIV_sero	control0_HIV_sero	ptdelay_HIV_sero	samplesize_HIV_sero	total1	total0	logrr	selogrr
Kiros T	2020	35	64	357	419	392	875	3564	357419	2.28564	0.176321
Abdulbasit	2015	6	30	127	199	133	362	630	127199	2.25536	0.415867
							1237

## Sheet: TB can be cured
Author/s name	Publication Year	A	B	C	D
Terefe	2018	185	132	45	33	230	395	check
Melashu Balew	2019	63	56	34	9	97	162	check
Tirusew Maru	2019	195	264	80	59	275	598
							1155

## Sheet: information about TB
author_TB_info	year_TB_info	case1_TB_info	control1_TB_info	case0_TB_info	control0_TB_info	patientdelay_TB_info	samplesize_TB_info	total1	total0	logrr	selogrr	_SS	_ES	_selogES	_LCI	_UCI	_WT
Terefe	2018	185	132	45	33	230	395	317	78	0.0115004	0.107947	395	1.02778	0.255942	0.622359	1.6973	12.2421
Melashu Balew	2019	63	56	34	9	97	162	119	43	-0.401149	0.116729	162	0.297794	0.417436	0.1314	0.674899	9.70842
Hailesillasie	2019	80	144	52	146	132	422	224	198	0.307404	0.14905	422	1.55983	0.213365	1.02674	2.3697	12.8587
Tirusew maru	2019	226	237	49	86	275	598	463	135	0.296262	0.123554	598	1.67364	0.201693	1.12715	2.4851	13.0176
Getinet	2017	113	176	61	65	174	415	289	126	-0.213631	0.11767	415	0.684147	0.215196	0.448718	1.0431	12.8333
Mohammed	2020	116	71	95	105	211	387	187	200	0.266922	0.0938052	387	1.80578	0.206774	1.20409	2.70814	12.9491
							2379

## Sheet: Type of TB
author_type_TB	year_type_TB	case1_type_TB	control1_type_TB	case0_type_TB	control0_type_TB	ptdelay_type_TB	sample_size_type_TB
Melashu Balew	2019	59	56	38	9	97	162	162
Mohammed	2020	79	27	132	149	211	387	smear p/n
Abdulbasit	2015	37	42	96	187	133	362	etptb/pt
							911

## Sheet: social stigma
Author/s name	Publication Year	A	B	C	D
Hailesillasie	2019	46	139	86	151	132	422	422
Getinet	2017	129	127	50	119	179	425
							847

[truncated: 4 more sheets: ocuupation, Health care provider, distance, HIV sero status]
